# Supplementary material for: Metabolic Responses to Manganese Toxicity in Soybean Roots and Leaves
Source: Plants (Basel). 2023 Oct 19;12(20):3615. doi: 10.3390/plants12203615 (PMC10610265; doi:10.3390/plants12203615)
Supplement: Supplementary file 1 [file plants-12-03615-s001.zip]

Archive with 6 entries (6 files):
- Figure S1.png
- Figure S2.png
- Figure S3.png
- Figure S4.png
- Table S1.xls
- Table S2.xls
