# Supplementary material for: Metabolic Responses to Manganese Toxicity in Soybean Roots and Leaves
Source: Plants (Basel). 2023 Oct 19;12(20):3615. doi: 10.3390/plants12203615 (PMC10610265; doi:10.3390/plants12203615)
Supplement: Supplementary file 1 [file plants-12-03615-s001.zip › Table S1.xls]

## Sheet: DMs in soybean roots
The name of DMs	Formula	KEGG	FC	log2FC	P.value	VIP
2-Hydroxybutyric acid	C4H8O3	C05984	0.28	-1.84	0.0285714	1.58296
gamma-Aminobutyric acid	C4H9NO2	C00334	0.55	-0.87	0.0285714	1.52429
m-Cresol	C7H8O	C01467	0.14	-2.82	0.0285714	1.58281
Pyrrole-2-carboxylic acid	C5H5NO2	C05942	0.68	-0.56	0.0285714	1.56821
4-Hydroxystyrene	C8H8O	C05627	2.57	1.36	0.0285714	1.77403
Pyroglutamic acid	C5H7NO3	C01879	1.93	0.95	0.0285714	1.4801
Adipate semialdehyde	C6H10O3	C06102	1.65	0.72	0.0285714	1.72736
trans-Cinnamate	C9H8O2	C00423	0.69	-0.54	0.0285714	1.51945
cis-4-Hydroxy-L-proline	C5H9NO3	C01015	1.54	0.62	0.0285714	1.51147
Iminoaspartic acid	C4H5NO4	C05840	0.89	-0.16	0.0285714	1.51851
Oxalureate	C3H4N2O4	C00802	0.6	-0.74	0.0285714	1.53063
Hypoxanthine	C5H4N4O	C00262	0.6	-0.75	0.0285714	1.7818
Tyramine	C8H11NO	C00483	0.85	-0.23	0.0285714	1.35211
Tyrosol	C8H10O2	C06044	1.41	0.5	0.0285714	1.5694
Acetylphosphate	C2H5O5P	C00227	0.46	-1.11	0.0285714	1.26594
Methyloxaloacetate	C5H6O5	C06030	0.3	-1.74	0.0285714	1.19521
D-4-Hydroxy-2-oxoglutarate	C5H6O6	C05946	0.93	-0.1	0.0285714	1.27567
Caffeate	C9H8O4	C01197	0.33	-1.61	0.0285714	1.50335
Jasmone	C11H16O	C08490	0.77	-0.37	0.0285714	1.66413
Tropate	C9H10O3	C01456	0.9	-0.15	0.0285714	1.42109
Perillic acid	C10H14O2	C11924	0.79	-0.34	0.0285714	1.69115
3-Methoxyanthranilate	C8H9NO3	C05831	1.82	0.86	0.0285714	1.65594
3,4-Dihydroxyphenylglycol	C8H10O4	C05576	1.7	0.76	0.0285714	1.57695
(2S,5S)-trans-Carboxymethylproline	C7H11NO4	C17366	0.63	-0.66	0.0285714	1.44017
N-Methyltryptamine	C11H14N2	C06213	0.53	-0.9	0.0285714	1.53847
L-Cladinose	C8H16O4	C11917	0.73	-0.45	0.0285714	1.76345
Mexiletine	C11H17NO	C07220	0.53	-0.93	0.0285714	1.70239
Beta-Tyrosine	C9H11NO3	C04368	1.91	0.93	0.0285714	1.51067
2-Keto-6-acetamidocaproate	C8H13NO4	C05548	1.58	0.66	0.0285714	1.72226
N,N-Diethyl-m-toluamide	C12H17NO	C10935	1.76	0.82	0.0285714	1.39601
Zerumbone	C15H22O	C20262	0.6	-0.73	0.0285714	1.46168
N-Acetyl-beta-glucosaminylamine	C8H16N2O5	C01239	0.54	-0.89	0.0285714	1.57214
Indolelactic acid	C11H11NO3	C02043	0.23	-2.13	0.0285714	1.39745
N6-Acetyl-LL-2,6-diaminoheptanedioate	C9H16N2O5	C04390	0.44	-1.2	0.0285714	1.41567
beta-Alanyl-L-lysine	C9H19N3O3	C05341	0.68	-0.55	0.0285714	1.5296
8-Methoxykynurenate	C11H9NO4	C05830	0.59	-0.75	0.0285714	1.69619
Capsidiol	C15H24O2	C09627	0.56	-0.83	0.0285714	1.57154
2-Acetamidofluorene	C15H13NO	C02778	4.46	2.16	0.0285714	1.51281
Porphobilinogen	C10H14N2O4	C00931	0.56	-0.82	0.0285714	1.50934
Deoxycytidine	C9H13N3O4	C00881	0.7	-0.51	0.0285714	1.64197
Costunolide	C15H20O2	C09382	0.63	-0.67	0.0285714	1.70329
3-Hydroxyflavone	C15H10O3	C01495	0.65	-0.61	0.0285714	1.4591
1-Hexadecanol	C16H34O	C00823	0.68	-0.55	0.0285714	1.75324
Biotin	C10H16N2O3S	C00120	0.66	-0.6	0.0285714	1.71809
Glycerophosphocholine	C8H21NO6P	C00670	0.64	-0.64	0.0285714	1.74854
D-Glucose 1-phosphate	C6H13O9P	C00103	0.57	-0.82	0.0285714	1.59408
(S)-Abscisic acid	C15H20O4	C06082	0.55	-0.87	0.0285714	1.72163
Adenosine	C10H13N5O4	C00212	0.57	-0.8	0.0285714	1.7857
Salicin	C13H18O7	C01451	0.42	-1.26	0.0285714	1.26521
Estradiol	C18H24O2	C00951	0.49	-1.04	0.0285714	1.37223
(2R,3R)-3-Methylglutamyl-5-semialdehyde-N6-lysine	C12H23N3O4	C20279	5.95	2.57	0.0285714	1.62075
Stearidonic acid	C18H28O2	C16300	0.75	-0.41	0.0285714	1.25804
10-Deoxymethynolide	C17H28O4	C11993	0.54	-0.88	0.0285714	1.21022
Linoleic acid	C18H32O2	C01595	0.36	-1.49	0.0285714	1.69819
(R,S)-Coclaurine	C17H19NO3	C06348	0.56	-0.85	0.0285714	1.69219
Aromadendrin	C15H12O6	C00974	4.71	2.24	0.0285714	1.70447
Androsterone	C19H30O2	C00523	0.55	-0.87	0.0285714	1.76453
9(S)-HPOT	C18H30O4	C16321	2.23	1.15	0.0285714	1.50635
13-OxoODE	C18H30O3	C14765	0.24	-2.09	0.0285714	1.56392
9-OxoODE	C18H30O3	C14766	0.5	-0.99	0.0285714	1.29627
Quercetin	C15H10O7	C00389	0.45	-1.15	0.0285714	1.36987
Levonorgestrel	C21H28O2	C08153	0.13	-2.91	0.0285714	1.81293
Isorhamnetin	C16H12O7	C10084	0.49	-1.04	0.0285714	1.47033
Phytosphingosine	C18H39NO3	C12144	0.85	-0.24	0.0285714	1.73855
CMP	C9H14N3O8P	C00055	0.5	-1	0.0285714	1.76927
5'-O-beta-D-Glucosylpyridoxine	C14H21NO8	C03996	0.61	-0.71	0.0285714	1.64392
Prostaglandin D2	C20H32O5	C00696	0.19	-2.39	0.0285714	1.58343
8,9-DiHETrE	C20H34O4	C14773	5.64	2.49	0.0285714	1.80196
Guanosine 2',3'-cyclic phosphate	C10H12N5O7P	C06194	0.49	-1.03	0.0285714	1.7618
L-Alanyl-gamma-D-glutamyl-L-lysine	C14H26N4O6	C21160	0.28	-1.85	0.0285714	1.35578
2-Hydroxy-6-pentadecylbenzoic acid	C22H36O3	C10759	0.48	-1.06	0.0285714	1.77715
Enalaprilat	C18H24N2O5	C11720	0.26	-1.95	0.0285714	1.74241
Carboprost	C21H36O5	C06872	0.45	-1.15	0.0285714	1.69387
GMP	C10H14N5O8P	C00144	0.51	-0.97	0.0285714	1.21254
Dihydrocortisol	C21H32O5	C05471	0.24	-2.05	0.0285714	1.54937
(-)-5'-Demethylyatein	C21H22O7	C21184	0.42	-1.25	0.0285714	1.33705
Sinensetin	C20H20O7	C10186	0.24	-2.06	0.0285714	1.68762
S-Adenosylhomocysteine	C14H20N6O5S	C00021	1.51	0.6	0.0285714	1.55314
Nobiletin	C21H22O8	C10112	0.54	-0.88	0.0285714	1.535
Sodium deoxycholate	C24H39O4. Na	C11171	4.31	2.11	0.0285714	1.41864
Trehalose 6-phosphate	C12H23O14P	C00689	0.57	-0.8	0.0285714	1.46529
Lupenone	C30H48O	C16990	0.49	-1.02	0.0285714	1.64827
alpha-Tocopherol	C29H50O2	C02477	0.36	-1.46	0.0285714	1.46692
Leukotriene E4	C23H37NO5S	C05952	0.43	-1.22	0.0285714	1.75726
24-Methylenecycloartanol	C31H52O	C08830	0.18	-2.44	0.0285714	1.48023
Silibinin	C25H22O10	C07610	2.28	1.19	0.0285714	1.61512
Apiin	C26H28O14	C04858	2.13	1.09	0.0285714	1.6805
Canthaxanthin	C40H52O2	C08583	9.03	3.17	0.0285714	1.61077
Pelargonin	C27H31O15	C08725	2.64	1.4	0.0285714	1.56544
Astaxanthin	C40H52O4	C08580	3.04	1.6	0.0285714	1.5332
Oxalacetic acid	C4H4O5	C00036	0.91	-0.14	0.0285714	1.4749
Urocanic acid	C6H6N2O2	C00785	2.16	1.11	0.0285714	1.60635
Xanthine	C5H4N4O2	C00385	0.86	-0.21	0.0285714	1.49207
Fructose-1P	C6H12O6	C10906	0.78	-0.35	0.0285714	1.47676
(2R)-2-Hydroxy-3-(phosphonatooxy)propanoate	C3H7O7P	C00197	0.78	-0.36	0.0285714	1.55423
2-Isopropylmalic acid	C7H12O5	C02504	0.61	-0.71	0.0285714	1.42347
Aesculetin	C9H6O4	C09263	2.51	1.33	0.0285714	1.55228
L-Gulose	C6H12O6	C15923	2.89	1.53	0.0285714	1.67428
Azelaic acid	C9H16O4	C08261	0.48	-1.07	0.0285714	1.52468
5-Hydroxyindoleacetic acid	C10H9NO3	C05635	1.45	0.54	0.0285714	1.41057
Methyl beta-D-galactoside	C7H14O6	C03619	1.48	0.56	0.0285714	1.60404
Sebacic acid	C10H18O4	C08277	0.67	-0.58	0.0285714	1.56236
Glucaric acid	C6H10O8	C00818	1.13	0.18	0.0285714	1.51875
gamma-Glutamylalanine	C7H11N2O5R	C03740	0.77	-0.37	0.0285714	1.39045
N-Acetyl-D-glucosamine	C8H15NO6	C00140	1.68	0.75	0.0285714	1.55909
Thymidine	C10H14N2O5	C00214	0.55	-0.85	0.0285714	1.54537
Methyl jasmonate	C13H20O3	C11512	0.82	-0.29	0.0285714	1.25836
Ribose 1-phosphate	C5H11O8P	C00620	0.61	-0.72	0.0285714	1.48216
Glucose 6-phosphate	C6H13O9P	C00092	17.23	4.11	0.0285714	1.67946
Sulfamethoxazole	C10H11N3O3S	C07315	0.2	-2.33	0.0285714	1.53928
Imidacloprid	C9H10ClN5O2	C11110	2.47	1.31	0.0285714	1.2365
Deoxyguanosine	C10H13N5O4	C00330	0.53	-0.9	0.0285714	1.53272
Coumesterol	C15H8O5	C10205	0.65	-0.63	0.0285714	1.40288
Genistein	C15H10O5	C06563	0.61	-0.71	0.0285714	1.55368
Catechin	C15H14O6	C06562	1.88	0.91	0.0285714	1.49256
17a-Estradiol	C18H24O2	C02537	2.85	1.51	0.0285714	1.5812
Dibutyl phthalate	C16H22O4	C14214	0.6	-0.73	0.0285714	1.5722
Alpha-Linolenic acid	C18H30O2	C06427	1.15	0.2	0.0285714	1.44492
Bovinic acid	C18H32O2	C04056	0.24	-2.03	0.0285714	1.57895
Rhein	C15H8O6	C10401	1.37	0.46	0.0285714	1.67742
Stearic acid	C18H36O2	C01530	2.99	1.58	0.0285714	1.43244
Chrysoeriol	C16H12O6	C04293	3.96	1.98	0.0285714	1.56463
6beta-Hydroxytestosterone	C19H28O3	C14497	0.34	-1.56	0.0285714	1.50858
UMP	C9H13N2O9P	C00105	0.26	-1.92	0.0285714	1.63271
Ribose 1,5-bisphosphate	C5H12O11P2	C01151	2.28	1.19	0.0285714	1.52748
9,10-Dihydroxy-12,13-epoxyoctadecanoate	C18H34O5	C14837	0.15	-2.69	0.0285714	1.54993
dTMP	C10H15N2O8P	C00364	7.62	2.93	0.0285714	1.69506
1-O-Vanilloyl-beta-D-glucose	C14H18O9	C20470	0.66	-0.6	0.0285714	1.62066
9,10,13-TriHOME	C18H34O5	C14835	1.29	0.37	0.0285714	1.46279
Lipoxin A4	C20H32O5	C06314	7.62	2.93	0.0285714	1.68407
Isouvaretin	C23H22O5	C09759	3.98	1.99	0.0285714	1.36651
Atovaquone	C22H19ClO3	C06835	27.41	4.78	0.0285714	1.67
Genistin	C21H20O10	C09126	1.47	0.55	0.0285714	1.49739
Melezitose	C18H32O16	C08243	2.33	1.22	0.0285714	1.41355
3-alpha(S)-Strictosidine	C27H34N2O9	C03470	0.44	-1.19	0.0285714	1.2908
Uridine diphosphate glucuronic acid	C15H22N2O18P2	C00167	2.18	1.13	0.0285714	1.34733
