# Supplementary material for: Metabolic Responses to Manganese Toxicity in Soybean Roots and Leaves
Source: Plants (Basel). 2023 Oct 19;12(20):3615. doi: 10.3390/plants12203615 (PMC10610265; doi:10.3390/plants12203615)
Supplement: Supplementary file 1 [file plants-12-03615-s001.zip › Table S2.xls]

## Sheet: DMs in soybean leaves
The name of DMs	Formula	KEGG	FC	log2FC	P.value	VIP
Hydroxypyruvic acid	C3H4O4	C00168	1.6	0.68	0.0285714	1.65164
2-Phenylethanol	C8H10O	C05853	0.89	-0.16	0.0285714	1.44647
Benzaldehyde	C7H6O	C00261	1.42	0.5	0.0285714	1.6075
o-Xylene	C8H10	C07212	0.74	-0.43	0.0285714	1.10523
Pyrrole-2-carboxylic acid	C5H5NO2	C05942	0.56	-0.83	0.0285714	1.47176
4-Hydroxystyrene	C8H8O	C05627	2.62	1.39	0.0285714	1.53323
4-Hydroxybenzoic acid	C7H6O3	C00156	0.57	-0.82	0.0285714	1.61462
Phloroglucinol	C6H6O3	C02183	0.76	-0.39	0.0285714	1.18359
(S)-Piperidine-2-carboxamide	C6H12N2O	C19809	0.63	-0.67	0.0285714	1.36614
Pipecolic acid	C6H11NO2	C00408	0.28	-1.84	0.0285714	1.29168
Ketoleucine	C6H10O3	C00233	2.27	1.18	0.0285714	1.35022
cis-4-Hydroxy-L-proline	C5H9NO3	C01015	11.64	3.54	0.0285714	1.68061
Phenylacetic acid	C8H8O2	C07086	2.77	1.47	0.0285714	1.63923
Tyrosol	C8H10O2	C06044	0.9	-0.15	0.0285714	1.48998
L-Glutamic acid	C5H9NO4	C00025	0.59	-0.76	0.0285714	1.41385
D-Ribose	C5H10O5	C00121	1.56	0.64	0.0285714	1.1798
L-Arabinose	C5H10O5	C00259	0.81	-0.3	0.0285714	1.37896
5-Acetamidovalerate	C7H13NO3	C03087	0.66	-0.61	0.0285714	1.51112
D-4-Hydroxy-2-oxoglutarate	C5H6O6	C05946	1.32	0.4	0.0285714	1.21851
Caffeate	C9H8O4	C01197	1.8	0.85	0.0285714	1.50535
L-Rhamnono-1,4-lactone	C6H10O5	C02991	7.37	2.88	0.0285714	1.52013
(S)-beta-Tyrosine	C9H11NO3	C21308	1.33	0.41	0.0285714	1.37437
Perillic acid	C10H14O2	C11924	0.66	-0.59	0.0285714	1.49876
3-(2-Hydroxyphenyl)propanoic acid	C9H10O3	C01198	1.37	0.46	0.0285714	1.66018
3-Methoxyanthranilate	C8H9NO3	C05831	1.42	0.51	0.0285714	1.58012
3,4-Dihydroxyphenylglycol	C8H10O4	C05576	1.47	0.56	0.0285714	1.39836
N-Methyltryptamine	C11H14N2	C06213	4.67	2.22	0.0285714	1.34164
N-Acetylornithine	C7H14N2O3	C00437	1.44	0.52	0.0285714	1.64715
5-Deoxy-D-glucuronate	C6H10O6	C16737	1.87	0.9	0.0285714	1.38893
Metanephrine	C10H15NO3	C05588	1.36	0.45	0.0285714	1.55704
Undecanoic acid	C11H22O2	C17715	0.46	-1.13	0.0285714	1.47814
2-Keto-6-acetamidocaproate	C8H13NO4	C05548	3.12	1.64	0.0285714	1.68734
3-Indoleacrylate	C11H9NO2	C21283	1.75	0.81	0.0285714	1.55922
Isoscopoletin	C10H8O4	C18079	1.75	0.81	0.0285714	1.36452
Neocnidilide	C12H18O2	C17002	0.67	-0.57	0.0285714	1.37443
Ecgonine methyl ester	C10H17NO3	C12448	0.9	-0.16	0.0285714	1.13077
Dodecanoic acid	C12H24O2	C02679	1.72	0.78	0.0285714	1.62294
N-Acetyl-beta-glucosaminylamine	C8H16N2O5	C01239	0.53	-0.92	0.0285714	1.50979
Prephenate	C10H10O6	C00254	0.83	-0.27	0.0285714	1.38689
beta-Alanyl-L-lysine	C9H19N3O3	C05341	1.5	0.58	0.0285714	1.49241
8-Methoxykynurenate	C11H9NO4	C05830	0.72	-0.48	0.0285714	1.44685
Traumatic Acid	C12H20O4	C16308	0.78	-0.35	0.0285714	1.5035
Costunolide	C15H20O2	C09382	0.43	-1.21	0.0285714	1.65977
Polygodial	C15H22O2	C09712	0.58	-0.78	0.0285714	1.57657
Farnesoic acid	C15H24O2	C16502	0.26	-1.95	0.0285714	1.34319
3-Hydroxyflavone	C15H10O3	C01495	0.72	-0.48	0.0285714	1.56822
Cytidine	C9H13N3O5	C00475	0.51	-0.98	0.0285714	1.37441
Ubiquinone-1	C14H18O4	C00399	1.75	0.81	0.0285714	1.08595
5,7-Dihydroxyflavone	C15H10O4	C10028	2.75	1.46	0.0285714	1.56527
Daidzein	C15H10O4	C10208	4.93	2.3	0.0285714	1.63321
D-Glucose 1-phosphate	C6H13O9P	C00103	0.6	-0.75	0.0285714	1.66264
Garbanzol	C15H12O5	C09751	3.11	1.64	0.0285714	1.67682
Naringenin	C15H12O5	C00509	2.95	1.56	0.0285714	1.4223
Estradiol	C18H24O2	C00951	0.55	-0.86	0.0285714	1.50851
Stearidonic acid	C18H28O2	C16300	0.5	-1	0.0285714	1.52937
10-Deoxymethynolide	C17H28O4	C11993	6.62	2.73	0.0285714	1.67175
13S-hydroxyoctadecadienoic acid	C18H32O3	C14762	2.5	1.32	0.0285714	1.53692
1-(3,4-Dihydroxyphenyl)-5-hydroxy-3-decanone	C16H24O4	C17748	1.27	0.34	0.0285714	1.30608
Oleic acid	C18H34O2	C00712	0.85	-0.24	0.0285714	1.49259
(R,S)-Coclaurine	C17H19NO3	C06348	2.44	1.29	0.0285714	1.27618
Ophthalmate	C11H19N3O6	C21016	9.75	3.29	0.0285714	1.67046
Aromadendrin	C15H12O6	C00974	4.93	2.3	0.0285714	1.46067
Aurin	C19H14O3	C14213	1.27	0.34	0.0285714	1.39881
9(S)-HPOT	C18H30O4	C16321	2.91	1.54	0.0285714	1.37378
7,8-Dihydropteroic acid	C14H14N6O3	C00921	3.61	1.85	0.0285714	1.47919
5'-Methylthioadenosine	C11H15N5O3S	C00170	0.64	-0.65	0.0285714	1.52654
D-4'-Phosphopantothenate	C9H18NO8P	C03492	0.58	-0.79	0.0285714	1.68347
Quercetin	C15H10O7	C00389	0.57	-0.81	0.0285714	1.31986
Homoeriodictyol chalcone	C16H14O6	C16405	1.3	0.38	0.0285714	1.26797
Eicosadienoic acid	C20H36O2	C16525	0.3	-1.72	0.0285714	1.63202
11Z-Eicosenoic acid	C20H38O2	C16526	0.46	-1.12	0.0285714	1.20313
Aflatoxin B1	C17H12O6	C06800	1.19	0.25	0.0285714	1.19488
Delta-12-Prostaglandin J2	C20H30O4	C05958	1.9	0.92	0.0285714	1.60682
Phytosphingosine	C18H39NO3	C12144	0.57	-0.82	0.0285714	1.64191
CMP	C9H14N3O8P	C00055	0.56	-0.82	0.0285714	1.48031
Salutaridinol	C19H23NO4	C05220	1.31	0.39	0.0285714	1.55274
Gibberellin A7	C19H22O5	C11867	3.77	1.92	0.0285714	1.52108
Prostaglandin D2	C20H32O5	C00696	0.58	-0.78	0.0285714	1.58416
Mitomycin	C15H18N4O5	C06681	1.84	0.88	0.0285714	1.07886
Kyotorphin	C15H23N5O4	C02993	0.32	-1.64	0.0285714	1.43568
8,9-DiHETrE	C20H34O4	C14773	238.1	7.9	0.0285714	1.62295
Isocorypalmine	C20H23NO4	C04118	2.78	1.47	0.0285714	1.38136
Trehalose	C12H22O11	C01083	1.65	0.72	0.0285714	1.44474
Guanosine 2',3'-cyclic phosphate	C10H12N5O7P	C06194	0.43	-1.23	0.0285714	1.40746
Misoprostol	C21H36O5	C07227	0.5	-0.99	0.0285714	1.52031
Prostaglandin G2	C20H32O6	C05956	39.46	5.3	0.0285714	1.60353
Carboprost	C21H36O5	C06872	2.68	1.42	0.0285714	1.27327
Isopenicillin N	C14H21N3O6S	C05557	0.56	-0.85	0.0285714	1.04891
Diacetoxyscirpenol	C19H26O7	C09662	0.38	-1.38	0.0285714	1.57565
Bufalin	C24H34O4	C16922	0.63	-0.68	0.0285714	1.40803
Sinensetin	C20H20O7	C10186	0.1	-3.35	0.0285714	1.67659
Abyssinone VI	C25H28O4	C08573	2.22	1.15	0.0285714	1.66562
(24R,24(1)R)-Fucosterol epoxide	C29H48O2	C03910	1.39	0.48	0.0285714	1.45637
Pomiferin	C25H24O6	C10519	1.35	0.44	0.0285714	1.27439
alpha-Tocopherol	C29H50O2	C02477	1.52	0.6	0.0285714	1.59043
Gentamicin C1a	C19H39N5O7	C00908	0.43	-1.22	0.0285714	1.02868
Naringenin 7-O-beta-D-glucoside	C21H22O10	C09099	0.51	-0.96	0.0285714	1.56472
Leukotriene E4	C23H37NO5S	C05952	0.61	-0.71	0.0285714	1.43495
Cyanidin 3-glucoside	C21H21O11	C08604	2.28	1.19	0.0285714	1.37277
Ursolic acid	C30H48O3	C08988	0.21	-2.23	0.0285714	1.3108
5-Methyltetrahydrofolic acid	C20H25N7O6	C00440	2.33	1.22	0.0285714	1.60401
Peonidin-3-glucoside	C22H23O11	C12141	3.31	1.73	0.0285714	1.62019
Silibinin	C25H22O10	C07610	17.9	4.16	0.0285714	1.53611
Asiatic acid	C30H48O5	C08617	0.42	-1.25	0.0285714	1.54469
Rhodoxanthin	C40H50O2	C08610	2.03	1.02	0.0285714	1.58919
Canthaxanthin	C40H52O2	C08583	3.39	1.76	0.0285714	1.40253
Oxalacetic acid	C4H4O5	C00036	2.04	1.03	0.0285714	1.56756
Fumaric acid	C4H4O4	C00122	1.41	0.49	0.0285714	1.51021
3-Methylthiopropionic acid	C4H8O2S	C08276	1.5	0.59	0.0285714	1.44442
Phenylethylamine	C8H11N	C05332	2.23	1.15	0.0285714	1.25904
L-Malic acid	C4H6O5	C00149	1.39	0.48	0.0285714	1.492
Urocanic acid	C6H6N2O2	C00785	1.82	0.86	0.0285714	1.50281
N-Methyl-D-aspartic acid	C5H9NO4	C12269	1.39	0.48	0.0285714	1.43083
Beta-D-Glucose	C6H12O6	C00221	1.49	0.58	0.0285714	1.63176
D-Phenylalanine	C9H11NO2	C02265	0.51	-0.98	0.0285714	1.485
3,4-Dihydroxyphenylacetate	C8H8O4	C01161	1.53	0.62	0.0285714	1.59729
Gallic acid	C7H6O5	C01424	0.69	-0.53	0.0285714	1.26468
Suberic acid	C8H14O4	C08278	1.37	0.45	0.0285714	1.53593
Shikimic acid	C7H10O5	C00493	1.33	0.41	0.0285714	1.56174
Aesculetin	C9H6O4	C09263	1.74	0.8	0.0285714	1.50868
Gluconolactone	C6H10O6	C00198	0.53	-0.9	0.0285714	1.51649
myo-Inositol	C6H12O6	C00137	1.29	0.36	0.0285714	1.34554
L-Gulose	C6H12O6	C15923	6.58	2.72	0.0285714	1.60722
Mannitol	C6H14O6	C00392	3.29	1.72	0.0285714	1.52094
N6-Acetyl-L-lysine	C8H16N2O3	C02727	3.05	1.61	0.0285714	1.17202
Citric acid	C6H8O7	C00158	1.68	0.75	0.0285714	1.25556
trans-Ferulic acid	C10H10O4	C01494	1.78	0.83	0.0285714	1.4911
Zingerone	C11H14O3	C17497	3.9	1.97	0.0285714	1.64635
Methyl beta-D-galactoside	C7H14O6	C03619	1.49	0.57	0.0285714	1.23836
Galactaric acid	C6H10O8	C00879	0.39	-1.37	0.0285714	1.28105
Isoproterenol	C11H17NO3	C07056	1.41	0.49	0.0285714	1.49693
12-Hydroxydodecanoic acid	C12H24O3	C08317	1.99	0.99	0.0285714	1.52623
N-Acetyl-D-glucosamine	C8H15NO6	C00140	2.02	1.02	0.0285714	1.19357
L-Cystine	C6H12N2O4S2	C00491	0.46	-1.13	0.0285714	1.64322
Thiopental	C11H18N2O2S	C07521	0.58	-0.77	0.0285714	1.58356
Deoxyadenosine	C10H13N5O3	C00559	0.55	-0.87	0.0285714	1.63122
Sulfamethoxazole	C10H11N3O3S	C07315	0.34	-1.54	0.0285714	1.48911
Deoxyguanosine	C10H13N5O4	C00330	0.68	-0.56	0.0285714	1.37392
Hexadecanedioate	C16H30O4	C19615	10.86	3.44	0.0285714	1.40343
Genistein	C15H10O5	C06563	2.25	1.17	0.0285714	1.48083
Apigenin	C15H10O5	C01477	0.27	-1.88	0.0285714	1.45703
17a-Estradiol	C18H24O2	C02537	1.64	0.72	0.0285714	1.60554
Bovinic acid	C18H32O2	C04056	0.08	-3.6	0.0285714	1.63043
Glycitein	C16H12O5	C14536	1.33	0.41	0.0285714	1.33372
Stearic acid	C18H36O2	C01530	51.87	5.7	0.0285714	1.51905
Biochanin A	C16H12O5	C00814	1.26	0.34	0.0285714	1.25962
Luteolin	C15H10O6	C01514	18.17	4.18	0.0285714	1.61576
(-)-Epigallocatechin	C15H14O7	C12136	0.19	-2.36	0.0285714	1.48581
Chrysoeriol	C16H12O6	C04293	4.49	2.17	0.0285714	1.50426
all-trans-Retinoic acid	C20H28O2	C00777	2.96	1.57	0.0285714	1.22458
6beta-Hydroxytestosterone	C19H28O3	C14497	2.48	1.31	0.0285714	1.34487
Ribose 1,5-bisphosphate	C5H12O11P2	C01151	3.54	1.82	0.0285714	1.22408
11-Dehydrocorticosterone	C21H28O4	C05490	4.77	2.25	0.0285714	1.57669
Aucubin	C15H22O9	C09771	1.51	0.59	0.0285714	1.2607
1-O-Vanilloyl-beta-D-glucose	C14H18O9	C20470	0.62	-0.69	0.0285714	1.43195
dGMP	C10H14N5O7P	C00362	0.52	-0.93	0.0285714	1.54954
Lipoxin A4	C20H32O5	C06314	28.76	4.85	0.0285714	1.49339
Atovaquone	C22H19ClO3	C06835	1.89	0.92	0.0285714	1.52429
Atractyloside A	C21H36O10	C17858	11.61	3.54	0.0285714	1.61208
FMN	C17H21N4O9P	C00061	1.62	0.7	0.0285714	1.42185
Melezitose	C18H32O16	C08243	7.68	2.94	0.0285714	1.64307
Uridine diphosphate glucuronic acid	C15H22N2O18P2	C00167	90.07	6.49	0.0285714	1.64946
Z-Arg-Arg-NHMec	C30H39N9O6	C02334	1.29	0.37	0.0285714	1.3393
Astragaloside III	C41H68O14	C08924	0.36	-1.48	0.0285714	1.20987
